# Supplementary material for: Bayesian mixture analysis for metagenomic community profiling
Source: Bioinformatics. 2015 May 21;31(18):2930–8. doi: 10.1093/bioinformatics/btv317 (PMC4565032; doi:10.1093/bioinformatics/btv317)
Supplement: Supplementary Data [file btv317_Supplementary_Data.zip]

Archive with 4 entries (4 files):
- S2_barcodeLeakage_results.xls
- S1_FAMeS_simHC_results.xls
- supplementaryMethods.pdf
- S3_species_profile_comparison_IS_DS_MLE_09.xls
