# Supplementary material for: Bayesian mixture analysis for metagenomic community profiling
Source: Bioinformatics. 2015 May 21;31(18):2930–8. doi: 10.1093/bioinformatics/btv317 (PMC4565032; doi:10.1093/bioinformatics/btv317)
Supplement: Supplementary Data [file btv317_Supplementary_Data.zip › S2_barcodeLeakage_results.xls]

## Sheet: metaMix results
Taxon identifier	Scientific Name	Assigned Reads	Posterior Probability	log10BF
31631	Human coronavirus OC43	985574	1	168518
unknown	unknown	170010	1	NA
627439	Human enteric coronavirus strain 4408	79471	1	60839.2
9606	Homo sapiens	24046	1	16111.3
10090	Mus musculus	1982	1	4992.75
47229	Massilia timonae	234	0.99	345.051
85698	Achromobacter xylosoxidans	129	0.9	58.3935
72556	Achromobacter piechaudii	75	0.9	108.83
56946	Afipia broomeae	54	0.97	58.9586

## Sheet: Pathoscope results
	default thetaPrior					thetaPrior in (10,100)
Taxon identifier	Scientific Name	Final Best Hit Read Numbers			Taxon identifier	Scientific Name	Final Best Hit Read Numbers
31631	Human coronavirus OC43	997593			31631	Human coronavirus OC43	996661
9606	Homo sapiens	25149			9606	Homo sapiens	25036
627439	Human enteric coronavirus strain 4408	11566			627439	Human enteric coronavirus strain 4408	12498
47229	Massilia timonae	574			47229	Massilia timonae	538
10090	Mus musculus	362			10090	Mus musculus	477
85698	Achromobacter xylosoxidans	292			85698	Achromobacter xylosoxidans	282
42005	Porcine hemagglutinating encephalomyelitis virus	291			56946	Afipia broomeae	119
56946	Afipia broomeae	119			11128	Bovine coronavirus	113
11128	Bovine coronavirus	115			47671	Lautropia mirabilis	89
1160968	Rabbit coronavirus HKU14	91			133448	Citrobacter youngae	65
158836	Enterobacter hormaechei	80			509173	Acinetobacter baumannii AYE	62
509173	Acinetobacter baumannii AYE	64			258	Sphingobacterium spiritivorum	58
258	Sphingobacterium spiritivorum	56			13690	Sphingobium yanoikuyae	46
47671	Lautropia mirabilis	48			72556	Achromobacter piechaudii	43
13690	Sphingobium yanoikuyae	40			488	Neisseria mucosa	38
618	Serratia odorifera	35			158836	Enterobacter hormaechei	37
1747	Propionibacterium acnes	34			1747	Propionibacterium acnes	32
29430	Acinetobacter haemolyticus	32			816	Bacteroides	29
72556	Achromobacter piechaudii	32			29430	Acinetobacter haemolyticus	22
816	Bacteroides	30			43767	Rhodococcus equi	19
489	Neisseria polysaccharea	27			847	Oxalobacter formigenes	18
43767	Rhodococcus equi	23			194702	Cardiobacterium valvarum	15
46503	Parabacteroides merdae	18			250	Chryseobacterium gleum	13
133448	Citrobacter youngae	17			469	Acinetobacter	12
1035	Afipia felis	16			471	Acinetobacter calcoaceticus	12
194702	Cardiobacterium valvarum	16			618	Serratia odorifera	12
587	Providencia rettgeri	14			1034	Afipia clevelandensis	10
136187	Equine coronavirus	14			486	Neisseria lactamica	9
250	Chryseobacterium gleum	12			502105	Bovine respiratory coronavirus bovine/US/OH-440-TC/1996	9
486	Neisseria lactamica	12			729	Haemophilus parainfluenzae	8
1034	Afipia clevelandensis	12			28037	Streptococcus mitis	8
204525	Roseomonas cervicalis	12			38284	Corynebacterium accolens	8
729	Haemophilus parainfluenzae	11			502	Kingella denitrificans	7
225324	Enhydrobacter aerosaccus	11			2718	Cardiobacterium hominis	7
759851	Sporosarcina newyorkensis	11			40214	Acinetobacter johnsonii	7
847	Oxalobacter formigenes	10			199310	Escherichia coli CFT073	7
1833	Rhodococcus erythropolis	10			489	Neisseria polysaccharea	6
76832	Myroides odoratimimus	10			1282	Staphylococcus epidermidis	6
636	Edwardsiella tarda	9			1827	Rhodococcus	6
40214	Acinetobacter johnsonii	9			29466	Veillonella parvula	5
290028	Human coronavirus HKU1	9			511145	Escherichia coli str. K-12 substr. MG1655	5
471	Acinetobacter calcoaceticus	8			1743	Propionibacterium	3
28037	Streptococcus mitis	8			648	Aeromonas caviae	2
38284	Corynebacterium accolens	8			1270	Micrococcus luteus	2
488	Neisseria mucosa	7			331111	Escherichia coli E24377A	2
1827	Rhodococcus	7			409438	Escherichia coli SE11	2
2718	Cardiobacterium hominis	7			557600	Acinetobacter baumannii AB307-0294	2
823	Parabacteroides distasonis	6			1292	Staphylococcus warneri	1
1282	Staphylococcus epidermidis	6			502108	Bovine respiratory coronavirus AH187	1
11142	Murine hepatitis virus strain A59	6			696748	Actinobacillus suis H91-0380	1
154046	Clostridium hathewayi	6			698737	Staphylococcus lugdunensis HKU09-01	1
157270	Gooseberry vein banding associated virus	6
331111	Escherichia coli E24377A	6
29466	Veillonella parvula	5
502105	Bovine respiratory coronavirus bovine/US/OH-440-TC/1996	5
607711	Neisseria wadsworthii	5
626931	Bacteroides oleiciplenus	5
469	Acinetobacter	4
470	Acinetobacter baumannii	4
502	Kingella denitrificans	4
1018	Capnocytophaga ochracea	4
28871	Taterapox virus	4
56774	[Eubacterium] infirmum	4
138119	Desulfitobacterium hafniense Y51	4
197575	Haemophilus aegyptius	4
607712	Neisseria shayeganii	4
505	Kingella oralis	3
28211	Alphaproteobacteria	3
44088	Canarypox virus	3
49338	Desulfitobacterium hafniense	3
52996	Dioscorea bacilliform virus	3
105841	Anaerostipes caccae	3
161889	Corynebacterium lipophiloflavum	3
409438	Escherichia coli SE11	3
549205	Cycad leaf necrosis virus	3
767029	Propionibacterium propionicum F0230a	3
1235314	Megavirus lba	3
162	Treponema phagedenis	2
584	Proteus mirabilis	2
648	Aeromonas caviae	2
976	Bacteroidetes	2
1270	Micrococcus luteus	2
1350	Enterococcus	2
1743	Propionibacterium	2
28090	Acinetobacter lwoffii	2
28111	Bacteroides eggerthii	2
37372	Helicobacter bilis	2
39778	Veillonella dispar	2
40216	Acinetobacter radioresistens	2
74426	Collinsella aerofaciens	2
80840	Burkholderiales	2
158850	Providencia rustigianii	2
168384	Marvinbryantia formatexigens	2
171549	Bacteroidales	2
187326	Megasphaera micronuciformis	2
199310	Escherichia coli CFT073	2
207244	Anaerostipes	2
212035	Acanthamoeba polyphaga mimivirus	2
256729	Lymphocystis disease virus - isolate China	2
291644	Bacteroides salyersiae	2
348296	Atlantic salmon swim bladder sarcoma virus	2
390842	Lactobacillus parafarraginis	2
437898	Sutterella parvirubra	2
487175	Parasutterella excrementihominis	2
546271	Selenomonas sputigena ATCC 35185	2
557600	Acinetobacter baumannii AB307-0294	2
626933	Odoribacter laneus	2
626940	Phascolarctobacterium succinatutens	2
754037	Synechococcus phage S-CAM1	2
539	Eikenella corrodens	1
569	Hafnia alvei	1
754	Pasteurella dagmatis	1
817	Bacteroides fragilis	1
824	Campylobacter gracilis	1
850	Fusobacterium mortiferum	1
1261	Peptostreptococcus anaerobius	1
1304	Streptococcus salivarius	1
1305	Streptococcus sanguinis	1
1535	Clostridium leptum	1
1547	[Clostridium] ramosum	1
1652	Alloiococcus otitis	1
1656	Actinomyces viscosus	1
11867	Avian myelocytomatosis virus	1
11885	Fujinami sarcoma virus	1
28080	Campylobacter upsaliensis	1
28449	Neisseria subflava	1
29321	Turicella otitidis	1
36834	Clostridium celatum	1
39486	Dorea formicigenerans	1
43765	Corynebacterium amycolatum	1
45851	Butyrivibrio crossotus	1
46506	Bacteroides stercoris	1
69218	Enterobacter cancerogenus	1
76122	Alloprevotella tannerae	1
76831	Myroides	1
78259	Scardovia inopinata	1
82203	Centipeda periodontii	1
83191	Melanoplus sanguinipes entomopoxvirus	1
89153	Clostridium hylemonae	1
100886	Catenibacterium mitsuokai	1
106588	Pseudoflavonifractor capillosus	1
147206	Collinsella stercoris	1
158877	Yokenella regensburgei	1
159122	Simian immunodeficiency virus SIV-mnd 2	1
163665	Dysgonomonas mossii	1
165179	Prevotella copri	1
186802	Clostridiales	1
186803	Lachnospiraceae	1
214851	Subdoligranulum variabile	1
227859	SARS coronavirus	1
227945	Lactobacillus ultunensis	1
261299	[Clostridium] bartlettii	1
262968	Singapore grouper iridovirus	1
263892	Bougainvillea spectabilis chlorotic vein-banding virus	1
292800	Flavonifractor plautii	1
307467	Euproctis pseudoconspersa nucleopolyhedrovirus	1
322855	Xanthomonas phage Xp15	1
362948	Lactobacillus salivarius UCC118	1
387090	Bacteroides coprophilus	1
387661	Parabacteroides johnsonii	1
405416	Acinetobacter baumannii ACICU	1
502102	Rat coronavirus Parker	1
502108	Bovine respiratory coronavirus AH187	1
511145	Escherichia coli str. K-12 substr. MG1655	1
515444	Eupatorium vein clearing virus	1
536444	Cyanophage P-RSM1	1
548476	Corynebacterium aurimucosum ATCC 700975	1
626930	Bacteroides fluxus	1
638849	Pyramidobacter piscolens	1
646442	Sweetpotato badnavirus A	1
663241	Enterococcus phage phiEf11	1
714962	Escherichia coli IHE3034	1
756285	Tetraselmis viridis virus S1	1
1049283	Acinetobacter phage ZZ1	1
1129145	Pseudomonas phage phi297	1
1129146	Pseudomonas phage vB_PaeS_PMG1	1
1161931	Agrobacterium phage 7-7-1	1

## Sheet: MEGAN_results
@Creator	MEGAN (version 5.3.0, built 6 Jun 2014)
@CreationDate	Fri Jul 11 13:54:45 BST 2014
@ContentType	Summary4
@Names	coronavirus_gi.rma
@Uids	1405082808365
@Sizes	1278951
@TotalReads	1278951
@AdditionalReads	0
@Collapse	Taxonomy
@Algorithm	Taxonomy	LCA
@Parameters	minScore=50.0 maxExpected='0.01' topPercent=10.0 minSupport=50 minComplexity=0.0
@NodeStyle	Taxonomy	Scientific Name	Circle
TAX	693995	Coronavirinae	960986
TAX	-2	NA	250824
TAX	31631	Human coronavirus OC43	24229
TAX	314146	Euarchontoglires	20444
TAX	694003	Betacoronavirus 1	9424
TAX	694002	Betacoronavirus	6964
TAX	9606	Homo sapiens	3296
TAX	10090	Mus musculus	695
TAX	42005	Porcine hemagglutinating encephalomyelitis virus	396
TAX	1224	Proteobacteria	232
TAX	131567	cellular organisms	208
TAX	2	Bacteria	162
TAX	1160968	Rabbit coronavirus HKU14	118
TAX	80840	Burkholderiales	108
TAX	1236	Gammaproteobacteria	89
TAX	627439	Human enteric coronavirus strain 4408	88
TAX	222	Achromobacter	86
TAX	47229	Massilia timonae	85
TAX	28216	Betaproteobacteria	75
TAX	1	root	73
TAX	976	Bacteroidetes	59
TAX	2037	Actinomycetales	55
TAX	543	Enterobacteriaceae	55
TAX	11128	Bovine coronavirus	51
TAX	1033	Afipia	50
TAX	28211	Alphaproteobacteria	42
TAX	75682	Oxalobacteraceae	24
TAX	233263	unclassified coronaviruses	24
TAX	10239	Viruses	6
TAX	41294	Bradyrhizobiaceae	2
TAX	85003	Actinobacteridae	1
END_OF_DATA_TABLE
#SampleID	Size
coronavirus_gi.rma	1278951
