# Supplementary material for: Bayesian mixture analysis for metagenomic community profiling
Source: Bioinformatics. 2015 May 21;31(18):2930–8. doi: 10.1093/bioinformatics/btv317 (PMC4565032; doi:10.1093/bioinformatics/btv317)
Supplement: Supplementary Data [file btv317_Supplementary_Data.zip › S1_FAMeS_simHC_results.xls]

## Sheet: metaMix_Pathoscope
The organisms in bold font are the ones for which metaMix or Pathoscope (or both) identified as present a different strain of the same species or a different species of the same genus.
			metaMix			Pathoscope
Taxon identifier	Scientific Name	True Read Counts	Assigned Reads	Posterior Probability	log10BF	Final Best Hit Read Numbers
339671	Actinobacillus succinogenes 130Z	483	478	1	9375.49	135.317
187272	Alkalilimnicola ehrlichei MLHE-1	829	797	1	12095.1	278.517
293826	Alkaliphillus metalliredigenes UNDEF	1091	987	1	14443	590.117
240292	Anabaena variabilis ATCC 29413	1703	1691	1	23285.6	507.017
290397	Anaeromyxobacter dehalogenans 2CP-C	1273	1269	1	17034.4	368.517
290399	Arthrobacter sp. FB24	1211	1173	1	17165.6	358.1
322710	Azotobacter vinelandii AvOP	1311	1281	1	17548.2	420.53 1		1 Identified Azotobacter vinelandii CA instead (taxon id:1283330)
315749	Bacillus cereus NVH391-98	1000	846	1	13637.1	242.15		2 Burkholderia lata (taxon id: 482957, which includes Burkholderia sp. 383)
205913	Bifidobacterium longum DJO10A	610	556	1	10521.1	156.583		3 Chloroflexus sp. Y-400-fl 1 (taxon id: 480224)
288000	Bradyrhizobium sp. BTAi1	2127	2053	1	24995.1	731.567		4 Lactobacillus delbrueckii subsp. Bulgaricus 2038 (taxon id: 353496)
321955	Brevibacterium linens BL2	1088	1182	1	17192.5	565.65		5 Thermoanaerobacter brockii subsp. finnii Ako-1 (taxon id: 509193)
339670	Burkholderia ambifaria AMMD	1937	1912	1	21254.1	706.35		6 Thermoanaerobacterium thermosaccharolyticum DSM 571 (taxon id: 580327) – different order
331271	Burkholderia cenocepacia AU 1054	1791	2201	0.93	27.0204	1256		7 For 155920, the fasta file supposed to contain the reads from it, contained reads from the closely related strain 155919. Therefore even though the community theoretically consists of 113 species, the dataset has reads from 112 organisms.
331272	Burkholderia cenocepacia HI2424	2045	1608	1	5133.68	1206.98
269483	Burkholderia sp. sp.strain 383	2191	2215	1	23041.5	1009.3 2
269482	Burkholderia vietnamiensis G4	2083	1993	1	21853.7	747.983
266265	Burkholderia xenovorans LB400	2384	2325	1	28635	799.7
351627	Caldicellulosiruptor accharolyticus UNDEF	658	654	1	11326.1	196.2
290315	Chlorobium limicola DSMZ 245(T)	671	675	1	7584.55	594.15
290317	Chlorobium phaeobacteroides DSM 266	719	714	1	7641.35	631.017
290318	Chlorobium vvibrioforme f. thiosulfatophilum DSMZ 265(T)	534	506	1	6619.73	450.967
324602	Chloroflexus aurantiacus J-10-fl	1277	1216	1	17544.6	NA
290398	Chromohalobacter salexigens DSM3043	888	862	1	12977	284.417
290402	Clostridium beijerincki NCIMB 8052	1411	1310	1	18641.9	453.283
203119	Clostridium thermocellum ATCC 27405	932	867	1	13461.5	338.983
165597	Crocosphaera watsonii WH 8501	1593	2896	1	29553.9	1146.68
269798	Cytophaga hutchinsonii ATCC 33406	1161	1092	1	16100	755.4
159087	Dechloromonas aromatica RCB	1132	1097	1	15417.9	421.183
319795	Deinococcus geothermalis DSM11300	809	835	1	13598.5	225.65
272564	Desulfitobacterium hafniense DCB-2	1486	1334	1	18771.2	518.283
207559	Desulfovibrio desulfuricans G20	919	873	1	13026.5	410.383
269484	Ehrlichia canis Jake	283	215	1	6176.77	142.05
332415	Ehrlichia chaffeensis sapulpa	255	271	1	6674.8	201.117
333849	Enterococcus faecium DO	676	358	1	7970.71	124.05
262543	Exiguobacterium UNDEF 255-15	788	734	1	12292.1	275.8
333146	Ferroplasma acidarmanus fer1	471	428	1	8547.42	270.317
106370	Frankia sp. CcI3	1334	1289	1	14279.5	601.867
298653	Frankia sp. EAN1pec	2248	2180	1	23936.3	932.933
269799	Geobacter metallireducens GS-15	1025	1024	1	14196.7	476.35
205914	Haemophilus somnus 129PT	513	491	1	9406.73	148.717
290400	Jannaschia sp. CCS1	1148	1041	1	14346.5	448.283
266940	Kineococcus radiotolerans SRS30216	1187	1212	1	16500.6	440.917
387344	Lactobacillus brevis ATCC 367	445	395	1	8152.02	172.6
321967	Lactobacillus casei ATCC 334	648	603	1	10571.3	235.95
321956	Lactobacillus delbrueckii bulgaricus ATCC BAA-365	391	326	1	7599.35	84.4 4
324831	Lactobacillus gasseri ATCC 33323	551	544	1	9961.18	182.167
272622	Lactococcus lactis cremoris SK11	584	525	1	9883.12	155.733
203120	Leuconostoc mesenteroides mesenteroides ATCC 8293	473	472	1	9033.38	155.117
156889	Magnetococcus sp. MC-1	1153	994	1	14151.5	761.5
351348	Marinobacter aquaeolei VT8	1164	1137	1	15931.6	449.6
266779	Mesorhizobium sp. BNC1	1289	1255	1	17994.4	478.717
259564	Methanococcoides burtonii DSM6242	663	611	1	10239.9	329.7
269797	Methanosarcina barkeri Fusaro	1213	1175	1	16492.3	509.467
323259	Methanospirillum hungatei JF-1	919	838	1	12808.3	589.367
265072	Methylobacillus flagellatus strain KT	687	609	1	10193.3	252.75
264732	Moorella thermoacetica ATCC 39073	1426	686	1	11053.4	352.217
323097	Nitrobacter hamburgensis UNDEF	1272	1266	1	14147.5	672.033
323098	Nitrobacter winogradskyi Nb-255	857	758	1	9512.21	446.383
323261	Nitrosococcus oceani UNDEF	868	805	1	12127.3	304.95
335283	Nitrosomonas eutropha C71	649	608	1	9831.75	245.85
323848	Nitrosospira multiformis ATCC 25196	814	756	1	11466.6	375.75
196162	Nocardioides sp. JS614	1337	1339	1	18008.9	449.517
279238	Novosphingobium aromaticivorans DSM 12444 (F199)	1093	1063	1	14249.9	440.167
203123	Oenococcus oeni PSU-1	422	398	1	7951.5	216.733
318586	Paracoccus denitrificans PD1222	1362	1497	1	18717.2	498.583
278197	Pediococcus pentosaceus ATCC 25745	456	459	1	8818.42	157.267
338963	Pelobacter carbinolicus DSM 2380	896	783	1	11304.2	480.7
338966	Pelobacter propionicus DSM 2379	1145	1093	1	13901	531.033
319225	Pelodictyon luteolum UNDEF	581	589	1	7221.82	493.317
324925	Pelodictyon phaeoclathratiforme BU-1 (DSMZ 5477(T))	703	642	1	7917.74	573.25
296591	Polaromonas sp. JS666	1489	1464	1	18945.9	561.717
74546	Prochlorococcus marinus str. MIT 9312	404	402	1	8235.13	124.35
59920	Prochlorococcus sp. NATL2A	480	392	1	8064.77	146.95
290512	Prosthecochloris aestuarii SK413/DSMZ 271(t)	692	622	1	7694.35	481.983
331678	Prosthecochloris sp. BS1	1082	772	1	8479.29	488.95
342610	Pseudoalteromonas atlantica T6c	1301	1222	1	17130	474.067
205922	Pseudomonas fluorescens PfO-1	1587	1563	1	20832.6	502.55
351746	Pseudomonas putida F1	1528	1557	1	21709.6	416.467
205918	Pseudomonas syringae B728a	1545	1462	1	19958	462.067
259536	Psychrobacter arcticum 273-4	623	561	1	8793.86	259.2
335284	Psychrobacter cryopegella UNDEF	793	774	1	11411.4	393.283
272943	Rhodobacter sphaeroides 2.4.1	1119	1135	1	15296.7	408.283
338969	Rhodoferax ferrireducens UNDEF	1276	1269	1	16162.5	485.517
316055	Rhodopseudomonas palustris BisA53	1392	1308	1	13402.6	760.55
316056	Rhodopseudomonas palustris BisB18	1348	1355	1	13879.9	760.717
316057	Rhodopseudomonas palustris BisB5	1200	1207	1	12123.6	805.367
316058	Rhodopseudomonas palustris HaA2	1339	1555	1	14497.1	940.767
269796	Rhodospirillum rubrum ATCC 11170	1062	976	1	14065.2	320.367
266117	Rubrobacter xylanophilus DSM 9941	799	751	1	11699.7	307.283
203122	Saccharophagus degradans 2-40	1324	1170	1	16196.6	796.717
326297	Shewanella amazonensis SB2B	1055	945	1	11658.6	433.483
325240	Shewanella baltica OS155	1313	1415	1	18618.6	678.567
318167	Shewanella frigidimarina NCMB400	1257	1127	1	14550.5	429.4
319224	Shewanella putefaciens UNDEF	1153	1421	1	6120.57	750.383
94122	Shewanella sp. ANA-3	1279	1313	1	12909.9	688.367
60481	Shewanella sp. MR-7	1177	1217	1	12783.6	645.567
323850	Shewanella sp. PV-4	1165	1077	1	13947.4	487.833
351745	Shewanella sp. W3-18-1	1214	1028	1	5861.75	670.817
292414	Silicibacter sp. TM1040	1065	1031	1	14446.2	373.45
317655	Sphingopyxis alaskensis RB2256	846	810	1	11664	275.917
286604	Streptococcus suis 89/1591	490	1003	1	7835.68	253.067
322159	Streptococcus thermophilus LMD-9	501	291	1	7355.08	78.9667
1140	Synechococcus sp. PCC 7942 (elongatus)	646	627	1	10874	200.417
335543	Syntrophobacter fumaroxidans MPOB	1181	1076	1	14633.9	642.467
335541	Syntrophomonas wolfei Goettingen	708	626	1	10396.3	385.483
340099	Thermoanaerobacter ethanolicus 39E	570	579	1	10535.3	13.05 6
269800	Thermobifida fusca YX	930	907	1	13808.1	343.933
292415	Thiobacillus denitrificans ATCC 25259	741	724	1	11114	242.933
317025	Thiomicrospira crunogena XCL-2	603	566	1	9690.3	302.283
326298	Thiomicrospira denitrificans ATCC 33889	490	497	1	9462.98	198.517
203124	Trichodesmium erythraeum IMS101	2051	1899	1	24368.5	1156
155920	Xylella fastidiosa Ann-1	627	NA 7	NA	NA	NA 7
155919	Xylella fastidiosa Dixon	1303	1345	1	21124.7	598.317
	FALSE POSITIVES
	metaMIX
Taxon identifier	Scientific Name	Assigned Reads	Posterior Probability	log10BF
NA	unknown	2251	1	NA
395019	Burkholderia multivorans ATCC 17616	128	0.94	10.4515
395960	Rhodopseudomonas palustris TIE-1	101	0.99	661.823
742013	Delftia sp. Cs1-4	95	0.85	16.3058
1005042	Streptococcus suis D9	111	0.86	36.1008
	Pathoscope
Taxon identifier	Scientific Name	Final Best Hit Read Numbers
395019	Burkholderia multivorans ATCC 17616	687.333
416344	Burkholderia sp. KJ006	501.9
407976	Shewanella baltica OS223	458.133
335659	Bradyrhizobium sp. S23321	295.433
1196325	Pseudomonas putida DOT-T1E	289.967
349102	Rhodobacter sphaeroides ATCC 17025	242.95
1345695	Clostridium saccharobutylicum DSM 13864	164.117
1155766	Enterococcus faecium Aus0004	160.717
999541	Burkholderia gladioli BSR3	153.083
720554	Clostridium clariflavum DSM 19732	105.783
690566	Sphingobium chlorophenolicum L-1	100.633
396588	Thioalkalivibrio sulfidophilus HL-EbGr7	92.3833
65393	Cyanothece sp. PCC 7424	89.2167
349124	Halorhodospira halophila SL1	86.1667
526225	Geodermatophilus obscurus DSM 43160	83.9833
404589	Anaeromyxobacter sp. Fw109-5	79
497965	Cyanothece sp. PCC 7822	78.6333
867904	Methanomethylovorans hollandica DSM 15978	73.8667
483219	Myxococcus fulvus HW-1	55.5333
266264	Cupriavidus metallidurans CH34	53.7333
272568	Gluconacetobacter diazotrophicus PAl 5	52.3
868597	Stenotrophomonas maltophilia JV3	27.7667
572480	Arcobacter nitrofigilis DSM 7299	26.5167
517418	Chloroherpeton thalassium ATCC 35110	26
1128398	Clostridium acidurici 9a	25.3667
436717	Acinetobacter oleivorans DR1	25.1833
929556	Solitalea canadensis DSM 3403	24.9167
583345	Methylotenera mobilis JLW8	23.65
176299	Agrobacterium fabrum str. C58	23.2667
222523	Bacillus cereus ATCC 10987	21.35
1036172	Arcobacter butzleri 7h1h	20.4
880070	Cyclobacterium marinum DSM 745	19.3667
880071	Flexibacter litoralis DSM 6794	19.0833
762903	Pedobacter saltans DSM 12145	16.9333
288681	Bacillus cereus E33L	16.0167
651182	Desulfobacula toluolica Tol2	15.8333
557599	Mycobacterium kansasii ATCC 12478	15.1667
866536	Belliella baltica DSM 15883	14.8833
760192	Haliscomenobacter hydrossis DSM 1100	12.3833
755732	Fluviicola taffensis DSM 16823	11.5833
926556	Echinicola vietnamensis DSM 17526	10.8667
748449	Halobacteroides halobius DSM 5150	10.4833
1096996	Acinetobacter baumannii BJAB0715	10.2333
1094466	Flavobacterium indicum GPTSA100-9	10.0333
110662	Synechococcus sp. CC9605	9.88333
1041826	Flavobacterium columnare ATCC 49512	9.58333
411154	Gramella forsetii KT0803	8.33333
694427	Paludibacter propionicigenes WB4	7.68333
746697	Aequorivita sublithincola DSM 14238	7.53333
458233	Macrococcus caseolyticus JCSC5402	3.55
867902	Ornithobacterium rhinotracheale DSM 15997	2.95
347256	Mycoplasma hominis ATCC 23114	2.8
943945	Mycoplasma fermentans M64	2.7
515635	Dictyoglomus turgidum DSM 6724	2.45

## Sheet: MEGAN results
@Parameters	minScore=50.0 maxExpected='0.01' topPercent=10.0 minSupport=50 minComplexity=0.0
@NodeStyle	Taxonomy	Circle
TAX	335284	400
TAX	32046	642
TAX	28216	6
TAX	2	78
TAX	44000	40
TAX	28221	14
TAX	2206	1
TAX	335283	627
TAX	2207	7
TAX	1099	1
TAX	387344	146
TAX	2742	2
TAX	2743	544
TAX	28211	16
TAX	106178	2
TAX	41297	6
TAX	32033	32
TAX	207559	917
TAX	1091	6
TAX	1117	1
TAX	80840	44
TAX	41294	1
TAX	1118	3
TAX	41295	1
TAX	1663	10
TAX	562	83
TAX	561	1
TAX	22	2787
TAX	290400	1148
TAX	24	98
TAX	152480	1019
TAX	290402	1344
TAX	29	1
TAX	31	1
TAX	1107	1278
TAX	290399	1201
TAX	32008	1458
TAX	290398	889
TAX	32011	2
TAX	290397	1075
TAX	1129	7
TAX	272564	471
TAX	279238	1092
TAX	339671	482
TAX	324831	511
TAX	339670	826
TAX	80865	53
TAX	543	27
TAX	80864	3
TAX	543371	5
TAX	1582	447
TAX	1580	282
TAX	1578	68
TAX	269797	1190
TAX	269798	1161
TAX	269799	1026
TAX	269800	931
TAX	97050	1
TAX	318586	1362
TAX	316055	1390
TAX	85013	1
TAX	68336	3
TAX	316057	1183
TAX	316056	1335
TAX	205922	1546
TAX	1585	370
TAX	316058	1337
TAX	349101	557
TAX	205918	1511
TAX	89373	3
TAX	205914	156
TAX	1063	105
TAX	1060	6
TAX	290318	521
TAX	333146	461
TAX	290317	710
TAX	290315	670
TAX	1085	1017
TAX	272622	85
TAX	196162	1338
TAX	69277	4
TAX	156889	1145
TAX	28231	1
TAX	1076	34
TAX	87882	288
TAX	318167	1250
TAX	1219	314
TAX	286604	101
TAX	1224	77
TAX	326298	490
TAX	1227	21
TAX	326297	1054
TAX	1236	49
TAX	1239	19
TAX	272943	70
TAX	1243	17
TAX	321955	1099
TAX	331272	57
TAX	290512	687
TAX	317655	799
TAX	319795	809
TAX	321967	131
TAX	216816	587
TAX	351627	614
TAX	1754	565
TAX	29547	1
TAX	75787	1
TAX	293826	1084
TAX	1162	77
TAX	338969	1302
TAX	338966	1094
TAX	135622	11
TAX	135616	3
TAX	338963	887
TAX	135619	4
TAX	712	1
TAX	317025	603
TAX	319225	567
TAX	203124	2018
TAX	319224	179
TAX	203123	421
TAX	203122	1323
TAX	203120	68
TAX	1678	15
TAX	264732	733
TAX	731	354
TAX	191412	4
TAX	203119	153
TAX	351745	165
TAX	286	2
TAX	351746	114
TAX	1358	17
TAX	1359	467
TAX	1352	534
TAX	1350	9
TAX	274493	34
TAX	269484	257
TAX	265	2
TAX	86661	12
TAX	269482	581
TAX	-2	450
TAX	298653	2244
TAX	266117	801
TAX	332415	54
TAX	331678	809
TAX	28890	1
TAX	335543	1169
TAX	1385	3
TAX	294	9
TAX	1386	2
TAX	335541	705
TAX	49338	938
TAX	303	1415
TAX	1307	376
TAX	204455	4
TAX	1854	3
TAX	1308	473
TAX	159087	1131
TAX	204457	1
TAX	1301	25
TAX	95486	3634
TAX	1300	1
TAX	60481	517
TAX	74546	379
TAX	872	4
TAX	259536	610
TAX	351348	611
TAX	266779	1286
TAX	106370	1334
TAX	91061	11
TAX	240292	1629
TAX	374	6
TAX	278197	446
TAX	259564	656
TAX	557760	315
TAX	59920	127
TAX	323098	852
TAX	323097	1271
TAX	356	17
TAX	161493	99
TAX	161492	100
TAX	354	1319
TAX	266265	2317
TAX	204441	12
TAX	2037	10
TAX	945	179
TAX	33986	13
TAX	52972	1
TAX	265072	659
TAX	165597	1599
TAX	94122	1050
TAX	315749	863
TAX	1485	8
TAX	296591	1437
TAX	768507	4
TAX	187272	831
TAX	482957	2125
TAX	62322	1312
TAX	186807	1
TAX	323848	814
TAX	323850	1162
TAX	186802	4
TAX	186801	4
TAX	186814	5
TAX	119060	36
TAX	1515	764
TAX	323261	846
TAX	31989	17
TAX	2371	882
TAX	323259	909
TAX	186826	17
TAX	469	63
TAX	324925	697
TAX	262543	771
TAX	131567	2
TAX	72275	8
TAX	655183	58
TAX	72276	4
TAX	342610	1298
TAX	288000	2120
TAX	213849	2
TAX	33967	383
TAX	976	70
TAX	136843	2
TAX	497	406
TAX	33958	3
TAX	292414	1053
TAX	292415	737
TAX	136849	28
TAX	266940	1182
TAX	155919	455
TAX	333849	73
END_OF_DATA_TABLE
#SampleID	Size
simHC_gi.rma	116694
