# Supplementary material for: Bayesian mixture analysis for metagenomic community profiling
Source: Bioinformatics. 2015 May 21;31(18):2930–8. doi: 10.1093/bioinformatics/btv317 (PMC4565032; doi:10.1093/bioinformatics/btv317)
Supplement: Supplementary Data [file btv317_Supplementary_Data.zip › S3_species_profile_comparison_IS_DS_MLE_09.xls]

## Sheet: Sheet1
taxonID	scientName	true counts	MLE counts	MLE prob	IS counts	IS prob	Defensive counts	Defensive prob
339671	Actinobacillus succinogenes 130Z	483	474	1	474	1	474	1		The organisms in bold font are the ones for which metaMix identified as present a different strain of the same species or a different species of the same genus.
187272	Alkalilimnicola ehrlichii MLHE-1	829	797	1	797	1	802	1		MLE approach identified 115 species
293826	Alkaliphilus metalliredigens QYMF	1091	978	1	981	1	983	1		Importance Sampling and Defensive sampling approach identified 116 species each.
240292	Anabaena variabilis ATCC 29413	1703	1686	1	1687	1	1685	1
290397	Anaeromyxobacter dehalogenans 2CP-C	1273	1259	1	1260	1	1260	1
290399	Arthrobacter sp. FB24	1211	1180	1	1179	1	1179	1		1 Identified instead Azotobacter vinelandii CA (taxon id:1283330)
1283330	Azotobacter vinelandii CA	NA	1293	1	1285	1	1291	1		2 Burkholderia lata (taxon id: 482957, which includes Burkholderia sp. 383)
322710	Azotobacter vinelandii DJ 1	1311	NA	NA	NA	NA	NA	NA		3 Chloroflexus sp. Y-400-fl 1 (taxon id: 480224)
315749	Bacillus cytotoxicus NVH 391-98	1000	843	1	843	1	843	1		4 Thermoanaerobacter brockii subsp. finnii Ako-1 (taxon id: 509193)
205913	Bifidobacterium longum DJO10A	610	557	1	555	1	558	1		5 For 155920, the fasta file supposed to contain the reads from it, contained reads from the closely related strain 155919. Therefore even though the community theoretically consists of 113 species, the dataset has reads from 112 organisms.
288000	Bradyrhizobium sp. BTAi1	2127	2048	1	2060	1	2056	1
321955	Brevibacterium linens BL2	1088	1185	1	1184	1	1185	1
339670	Burkholderia ambifaria AMMD	1937	1881	1	1880	1	1910	1
331271	Burkholderia cenocepacia AU 1054	1791	2114	1	2281	1	1881	0.914172
331272	Burkholderia cenocepacia HI2424	2045	1715	1	1552	1	1955	1
482957	Burkholderia lata	NA	2205	1	2205	1	2221	1
269483	Burkholderia sp. 383 2	2191	NA	NA	NA	NA	NA	NA
269482	Burkholderia vietnamiensis G4	2083	1991	1	1989	1	2012	1
266265	Burkholderia xenovorans LB400	2384	2337	1	2333	1	2343	1
351627	Caldicellulosiruptor saccharolyticus DSM 8903	658	640	1	640	1	640	1
266779	Chelativorans sp. BNC1	1289	1244	1	1242	1	1244	1
290315	Chlorobium limicola DSM 245	671	642	1	637	1	631	1
319225	Chlorobium luteolum DSM 273	581	549	1	551	1	550	1
331678	Chlorobium phaeobacteroides BS1	1082	769	1	765	1	762	1
290317	Chlorobium phaeobacteroides DSM 266	719	708	1	710	1	718	1
290318	Chlorobium phaeovibrioides DSM 265	534	542	1	540	1	560	1
324602	Chloroflexus aurantiacus J-10-fl 3	1277	NA	NA	NA	NA	NA	NA
480224	Chloroflexus sp. Y-400-fl	NA	1211	1	1210	1	1211	1
290398	Chromohalobacter salexigens DSM 3043	888	858	1	860	1	859	1
290402	Clostridium beijerinckii NCIMB 8052	1411	1316	1	1318	1	1318	1
203119	Clostridium thermocellum ATCC 27405	932	869	1	871	1	869	1
165597	Crocosphaera watsonii WH 8501	1593	2896	1	2895	1	2897	1
269798	Cytophaga hutchinsonii ATCC 33406	1161	1100	1	1102	1	1104	1
159087	Dechloromonas aromatica RCB	1132	1105	1	1107	1	1105	1
319795	Deinococcus geothermalis DSM 11300	809	833	1	833	1	833	1
742013	Delftia sp. Cs1-4	NA	97	0.996008	96	1	97	0.976048
272564	Desulfitobacterium hafniense DCB-2	1486	1333	1	1334	1	1335	1
207559	Desulfovibrio alaskensis G20	919	857	1	859	1	864	1
269484	Ehrlichia canis str. Jake	283	205	1	202	1	205	1
332415	Ehrlichia chaffeensis str. Sapulpa	255	298	1	297	1	298	1
333849	Enterococcus faecium DO	676	360	1	358	1	359	1
866768	Escherichia coli 'BL21-Gold(DE3)pLysS AG'	NA	NA	NA	60	0.92016	59	0.924152
262543	Exiguobacterium sibiricum 255-15	788	733	1	734	1	734	1
333146	Ferroplasma acidarmanus fer1	471	415	1	417	1	415	1
106370	Frankia sp. CcI3	1334	1266	1	1281	1	1276	1
298653	Frankia sp. EAN1pec	2248	2189	1	2173	1	2180	1
269799	Geobacter metallireducens GS-15	1025	1032	1	1033	1	1034	1
205914	Haemophilus somnus 129PT	513	498	1	497	1	496	1
290400	Jannaschia sp. CCS1	1148	1040	1	1041	1	1039	1
266940	Kineococcus radiotolerans SRS30216	1187	1185	1	1191	1	1187	1
387344	Lactobacillus brevis ATCC 367	445	394	1	396	1	394	1
321967	Lactobacillus casei ATCC 334	648	606	1	605	1	606	1
321956	Lactobacillus delbrueckii subsp. bulgaricus ATCC BAA-365	391	321	1	322	1	324	1
324831	Lactobacillus gasseri ATCC 33323	551	555	1	555	1	556	1
272622	Lactococcus lactis subsp. cremoris SK11	584	525	1	524	1	525	1
203120	Leuconostoc mesenteroides subsp. mesenteroides ATCC 8293	473	471	1	471	1	471	1
156889	Magnetococcus marinus MC-1	1153	1000	1	999	1	995	1
351348	Marinobacter aquaeolei VT8	1164	1123	1	1123	1	1122	1
259564	Methanococcoides burtonii DSM 6242	663	614	1	613	1	613	1
269797	Methanosarcina barkeri str. Fusaro	1213	1192	1	1188	1	1192	1
323259	Methanospirillum hungatei JF-1	919	818	1	819	1	815	1
265072	Methylobacillus flagellatus KT	687	607	1	608	1	608	1
264732	Moorella thermoacetica ATCC 39073	1426	695	1	695	1	695	1
323097	Nitrobacter hamburgensis X14	1272	1309	1	1307	1	1309	1
323098	Nitrobacter winogradskyi Nb-255	857	721	1	722	1	723	1
323261	Nitrosococcus oceani ATCC 19707	868	805	1	805	1	808	1
335283	Nitrosomonas eutropha C91	649	601	1	603	1	594	1
323848	Nitrosospira multiformis ATCC 25196	814	756	1	747	1	752	1
196162	Nocardioides sp. JS614	1337	1333	1	1331	1	1337	1
279238	Novosphingobium aromaticivorans DSM 12444	1093	1055	1	1057	1	1057	1
203123	Oenococcus oeni PSU-1	422	407	1	405	1	403	1
318586	Paracoccus denitrificans PD1222	1362	1496	1	1496	1	1494	1
278197	Pediococcus pentosaceus ATCC 25745	456	451	1	451	1	451	1
338963	Pelobacter carbinolicus DSM 2380	896	785	1	781	1	780	1
338966	Pelobacter propionicus DSM 2379	1145	1095	1	1096	1	1097	1
324925	Pelodictyon phaeoclathratiforme BU-1	703	674	1	672	1	660	1
296591	Polaromonas sp. JS666	1489	1465	1	1464	1	1471	1
74546	Prochlorococcus marinus str. MIT 9312	404	393	1	393	1	392	1
59920	Prochlorococcus marinus str. NATL2A	480	402	1	399	1	402	1
290512	Prosthecochloris aestuarii DSM 271	692	632	1	638	1	631	1
342610	Pseudoalteromonas atlantica T6c	1301	1230	1	1232	1	1233	1
205922	Pseudomonas fluorescens Pf0-1	1587	1542	1	1544	1	1546	1
351746	Pseudomonas putida F1	1528	1543	1	1540	1	1541	1
205918	Pseudomonas syringae pv. syringae B728a	1545	1453	1	1456	1	1456	1
259536	Psychrobacter arcticus 273-4	623	560	1	564	1	560	1
335284	Psychrobacter cryohalolentis K5	793	781	1	776	1	783	1
272943	Rhodobacter sphaeroides 2.4.1	1119	1133	1	1134	1	1138	1
338969	Rhodoferax ferrireducens T118	1276	1261	1	1261	1	1258	1
316055	Rhodopseudomonas palustris BisA53	1392	1333	1	1331	1	1345	1
316056	Rhodopseudomonas palustris BisB18	1348	1360	1	1350	1	1340	1
316057	Rhodopseudomonas palustris BisB5	1200	1206	1	1203	1	1195	1
316058	Rhodopseudomonas palustris HaA2	1339	1564	1	1562	1	1576	1
395960	Rhodopseudomonas palustris TIE-1	NA	99	1	101	0.992016	98	0.924152
269796	Rhodospirillum rubrum ATCC 11170	1062	986	1	990	1	989	1
266117	Rubrobacter xylanophilus DSM 9941	799	762	1	766	1	763	1
292414	Ruegeria sp. TM1040	1065	1024	1	1026	1	1027	1
203122	Saccharophagus degradans 2-40	1324	1173	1	1171	1	1175	1
326297	Shewanella amazonensis SB2B	1055	947	1	950	1	953	1
325240	Shewanella baltica OS155	1313	1382	1	1388	1	1384	1
318167	Shewanella frigidimarina NCIMB 400	1257	1134	1	1130	1	1129	1
323850	Shewanella loihica PV-4	1165	1109	1	1107	1	1105	1
319224	Shewanella putrefaciens CN-32	1153	1440	1	1356	1	1394	1
94122	Shewanella sp. ANA-3	1279	1311	1	1306	1	1313	1
60481	Shewanella sp. MR-7	1177	1210	1	1225	1	1210	1
351745	Shewanella sp. W3-18-1	1214	1024	1	1098	1	1068	1
317655	Sphingopyxis alaskensis RB2256	846	810	1	806	1	808	1
286604	Streptococcus suis 89/1591	490	1017	1	1020	1	1015	1
1005042	Streptococcus suis D9	NA	NA	NA	NA	NA	112	0.984032
322159	Streptococcus thermophilus LMD-9	501	292	1	292	1	290	1
326298	Sulfurimonas denitrificans DSM 1251	490	501	1	501	1	503	1
1140	Synechococcus elongatus PCC 7942	646	633	1	634	1	634	1
335543	Syntrophobacter fumaroxidans MPOB	1181	1079	1	1075	1	1073	1
335541	Syntrophomonas wolfei subsp. wolfei str. Goettingen	708	650	1	652	1	651	1
509193	Thermoanaerobacter brockii subsp. finnii Ako-1	NA	588	1	587	1	587	1
340099	Thermoanaerobacter pseudethanolicus ATCC 33223 4	570	NA	NA	NA	NA	NA	NA
269800	Thermobifida fusca YX	930	907	1	913	1	910	1
292415	Thiobacillus denitrificans ATCC 25259	741	737	1	736	1	737	1
317025	Thiomicrospira crunogena XCL-2	603	563	1	564	1	564	1
203124	Trichodesmium erythraeum IMS101	2051	1902	1	1907	1	1902	1
155919	Xylella fastidiosa Dixon	1303	1341	1	1342	1	1342	1
155920	Xylella fastidiosa subsp. sandyi Ann-1 5	627	NA	NA	NA	NA	NA	NA
unknown	unknown	NA	2338	1	2285	1	2193	1
